# Supplementary material for: CuDDI: A CUDA-Based Application for Extracting Drug-Drug Interaction Related Substance Terms from PubMed Literature
Source: Molecules. 2019 Mar 19;24(6):1081. doi: 10.3390/molecules24061081 (PMC6470591; doi:10.3390/molecules24061081)
Supplement: Supplementary file 1 [file molecules-24-01081-s001.zip › TableS1.xlsx]

## Sheet: Sheet1
Simvastatin CUDA code (Adjusted p < 0.05, frequency > 3)								Simvastatin Python code (Adjusted p < 0.05, frequency > 3)
Term Category	Term Name	Frequency	Adjusted p value				Term Category	Term Name	Frequency	Adjusted p value
FDA approved drugs	Cyclosporine	35	0	Y			FDA approved drugs	Cyclosporine	35	0
FDA approved drugs	Warfarin	23	0	Y			FDA approved drugs	Warfarin	23	0
FDA approved drugs	Diltiazem	19	0	Y			FDA approved drugs	Diltiazem	19	0
FDA approved drugs	Ticlopidine	18	0	N			FDA approved drugs	Ticlopidine	18	0
FDA approved drugs	Clopidogrel	18	0	N			FDA approved drugs	Clopidogrel	18	0
FDA approved drugs	Clarithromycin	17	0	Y			FDA approved drugs	Clarithromycin	17	0
FDA approved drugs	Amiodarone	17	0	Y			FDA approved drugs	Amiodarone	17	0
FDA approved drugs	Itraconazole	15	0	Y			FDA approved drugs	Itraconazole	15	0
FDA approved drugs	Aspirin	15	0.0233979	Y			FDA approved drugs	Aspirin	15	0.0232103
FDA approved drugs	Verapamil	12	0	Y			FDA approved drugs	Verapamil	12	0
FDA approved drugs	Rifampin	11	0	Y			FDA approved drugs	Rifampin	11	0
FDA approved drugs	Ketoconazole	11	0	Y			FDA approved drugs	Ketoconazole	11	0
FDA approved drugs	Amlodipine	9	0	Y			FDA approved drugs	Amlodipine	9	1.04972e-07
FDA approved drugs	pitavastatin	9	0.00828908	Y			FDA approved drugs	pitavastatin	9	0.0127479
FDA approved drugs	Ritonavir	7	0	Y			FDA approved drugs	Ritonavir	7	0
FDA approved drugs	Digoxin	7	0	Y			FDA approved drugs	Digoxin	7	0
FDA approved drugs	Midazolam	7	0	N			FDA approved drugs	Midazolam	7	0
FDA approved drugs	Erythromycin	6	0	Y			FDA approved drugs	Erythromycin	6	0
FDA approved drugs	Imatinib Mesylate	5	0	Y			FDA approved drugs	Imatinib Mesylate	5	0
FDA approved drugs	Colchicine	5	0	Y			FDA approved drugs	Colchicine	5	1.20394e-09
FDA approved drugs	Tacrolimus	5	0	Y			FDA approved drugs	Tacrolimus	5	6.86164e-09
FDA approved drugs	Nifedipine	5	8.2875e-05	Y			FDA approved drugs	Nifedipine	5	0.000138314
FDA approved drugs	Sirolimus	5	0.0015795	Y			FDA approved drugs	Sirolimus	5	0.00136411
FDA approved drugs	Lisinopril	5	0.003237	N			FDA approved drugs	Lisinopril	5	0.00308866
FDA approved drugs	Atenolol	5	0.00532892	N			FDA approved drugs	Atenolol	5	0.00801508
FDA approved drugs	Ramipril	5	0.026058	N			FDA approved drugs	Ramipril	5	0.0419373
FDA approved drugs	Nelfinavir	4	0	Y			FDA approved drugs	Nelfinavir	4	0
FDA approved drugs	nefazodone	4	0	Y			FDA approved drugs	nefazodone	4	0
FDA approved drugs	Ranolazine	4	0	Y			FDA approved drugs	Ranolazine	4	0
FDA approved drugs	Troglitazone	4	0	Y			FDA approved drugs	Troglitazone	4	1.12968e-11
FDA approved drugs	Carbamazepine	4	0	Y			FDA approved drugs	Carbamazepine	4	9.21506e-11
FDA approved drugs	Fluconazole	4	0	Y			FDA approved drugs	Fluconazole	4	2.28514e-10
FDA approved drugs	Sitagliptin Phosphate	4	5.2e-06	N			FDA approved drugs	Sitagliptin Phosphate	4	3.20396e-06
Protein	Cytochrome P-450 CYP3A	93	0				Protein	Cytochrome P-450 CYP3A	93	0
Protein	CYP3A4 protein, human	57	0				Protein	CYP3A4 protein, human	57	0
Protein	CYP3A protein, human	34	0				Protein	CYP3A protein, human	34	0
Protein	Mixed Function Oxygenases	16	0				Protein	Mixed Function Oxygenases	16	0
Protein	Aryl Hydrocarbon Hydroxylases	16	0.002409				Protein	Aryl Hydrocarbon Hydroxylases	16	0.00199828
Protein	Oxidoreductases, N-Demethylating	4	0.0018012				Protein	Oxidoreductases, N-Demethylating	4	0.00185266
