# Supplementary material for: CuDDI: A CUDA-Based Application for Extracting Drug-Drug Interaction Related Substance Terms from PubMed Literature
Source: Molecules. 2019 Mar 19;24(6):1081. doi: 10.3390/molecules24061081 (PMC6470591; doi:10.3390/molecules24061081)
Supplement: Supplementary file 1 [file molecules-24-01081-s001.zip › TableS2.xlsx]

## Sheet: Run time
Aspirin
Number of Samples	Sample Size	Sample Range	Running time of CUDA code(seconds)	Running time of Python code (seconds)	Speedup of CUDA code vs Python code
200	1889	31182	0.04959	2.41107	48.6201
400	1889	31182	0.05302	4.63831	87.4823
600	1889	31182	0.06717	6.8433	101.88
800	1889	31182	0.08687	9.08543	104.587
1000	1889	31182	0.13221	11.2519	85.1066
Cyclosporine
Number of Samplings	Sample Size	Sample Range	Running time of CUDA code(seconds)	Running time of Python code (seconds)	Speedup of CUDA code vs Python code
200	1936	25896	0.04905	2.42628	49.4655
400	1936	25896	0.05271	4.63395	87.9141
600	1936	25896	0.06937	6.88456	99.2441
800	1936	25896	0.09008	9.12294	101.276
1000	1936	25896	0.13628	11.3576	83.3404
Ibuprofen
Number of Samplings	Sample Size	Sample Range	Running time of CUDA code(seconds)	Running time of Python code (seconds)	Speedup of CUDA code vs Python code
200	454	7111	0.02168	0.654358	30.1826
400	454	7111	0.02021	1.22193	60.4617
600	454	7111	0.02618	1.79268	68.4752
800	454	7111	0.03302	2.36499	71.6229
1000	454	7111	0.05004	2.93112	58.5756
Rifampin
Number of Samplings	Sample Size	Sample Range	Running time of CUDA code(seconds)	Running time of Python code (seconds)	Speedup of CUDA code vs Python code
200	1396	11521	0.04535	1.72884	38.1222
400	1396	11521	0.04977	3.33902	67.0891
600	1396	11521	0.06414	4.92298	76.7536
800	1396	11521	0.0855	6.53737	76.4605
1000	1396	11521	0.12906	8.14039	63.0744
Simvastatin
Number of Samplings	Sample Size	Sample Range	Running time of CUDA code(seconds)	Running time of Python code (seconds)	Speedup of CUDA code vs Python code
200	564	5307	0.02533	0.756301	29.8579
400	564	5307	0.02592	1.43265	55.2718
600	564	5307	0.03368	2.10389	62.467
800	564	5307	0.04275	2.77709	64.9612
1000	564	5307	0.06384	3.45364	54.0984
Valproic Acid
Number of Samplings	Sample Size	Sample Range	Running time of CUDA code(seconds)	Running time of Python code (seconds)	Speedup of CUDA code vs Python code
200	1059	6955	0.04579	1.39286	30.4184
400	1059	6955	0.05122	2.66166	51.9652
600	1059	6955	0.06572	3.91252	59.5332
800	1059	6955	0.08378	5.17411	61.7584
1000	1059	6955	0.12853	6.45803	50.2453

## Sheet: Speedup comparison
									200	400	600	800	1000
								Aspirin	48.6201	87.4823	101.88	104.587	85.1066
								Cyclosporine	49.4655	87.9141	99.2441	101.276	83.3404
								Ibuprofen	30.1826	60.4617	68.4752	71.6229	58.5756
								Rifampin	38.1222	67.0891	76.7536	76.4605	63.0744
								Simvastatin	29.8579	55.2718	62.467	64.9612	54.0984
								Valproic Acid	30.4184	51.9652	59.5332	61.7584	50.2453

## Sheet: Sample size comparison
						Ibuprofen
						Number of Samples	Running time of CUDA code(seconds)	Running time of Python code (seconds)
						200	0.02295	0.606
						400	0.02742	1.15
						600	0.03371	1.746
						800	0.04066	2.244
						1000	0.06143	2.78
				Drug name	Sample size
				Aspirin	1889
				Cyclosporine	1936
				Ibuprofen	454
				Rifampin	1396
				Simvastatin	564
				Valproic Acid	1059
